# Supplementary material for: Oncogene Mutations, Copy Number Gains and Mutant Allele Specific Imbalance (MASI) Frequently Occur Together in Tumor Cells
Source: PLoS One. 2009 Oct 14;4(10):e7464. doi: 10.1371/journal.pone.0007464 (PMC2757721; doi:10.1371/journal.pone.0007464)
Supplement: Table S1 — a) Mutant cell lines of KRAS, EGFR, BRAF, and/or PIK3CA genes (n = 68) mA%, mutant allele proportion (%); *, cell line with both KRAS and PIK3CA mutations; **, cell line with both BRAF and PIK3CA mutations; ***, blanked values are mA% of second mutations of same gene (D549N for PIK3CA and T790M for EGFR)(For EGFR DNA sequence, we performed independent PCR reaction to evaluate mA% of primary and second mutations). b) Wild type cell lines of KRAS, EGFR, BRAF, and PIK3CA genes (n = 46) (0.04 MB XLS) [file pone.0007464.s001.xls]

## Sheet: Sup table1
Table S1. Summary of cell lines
a) Mutant cell lines of KRAS, EGFR, BRAF , and/or PIK3CA genes (n = 68)
organ	mutant gene	cell lines	MASI type	Copy number by qPCR			mA% (%)				RNA expression of mutant gene
				mutant gene	EGFR	KRAS	DNA seq.	RFLP	Subcloning	cDNA seq
Lung	KRAS	A549	UPD	2.079	1.734	2.079	98.478	100	-	-	0.394
Lung	KRAS	H0023	partial MASI	2.839	1.728	2.839	72.1464	91	-	73.3597	1.388
Lung	KRAS	H0157	Balanced	3.47	1.613	3.47	51.1207	73	-	54.8611	2.896
Lung	KRAS	H0358	partial MASI	6.6	1.393	6.6	68.7139	85	82.3529	71.7866	3.623
Lung	KRAS	H0441	Balanced	3.95	1.123	3.95	51.5738	69	-	50.1687	1.5409
Lung	KRAS	H0460*	UPD	1.36	0.549	1.36	95.3846	100	100	-	0.7154
Lung	KRAS	H0647	UPD	2.035	1.507	2.035	96.544	-	-	99.6197	0.8375
Lung	KRAS	H0650	complete MASI	4.96	3.204	4.96	91.5493	-	86.6667	-	-
Lung	KRAS	H1155	UPD	1.317	1.19	1.317	92.5926	100	-	-	0.8794
Lung	KRAS	H1355	Balanced	1.77	2.357	1.77	39.6376	-	-	36.9584	1.0877
Lung	KRAS	H1373	complete MASI	3.106	2.955	3.106	95.3972	100	100	-	-
Lung	KRAS	H1385	Balanced	2.53	1.331	2.53	43.6742	62	-	41.8722	2.972
Lung	KRAS	H1792	Balanced	2.05	4.39	2.05	59.7804	75	70.5882	61.9652	1.244
Lung	KRAS	H1944	Balanced	2.584	2.935	2.584	34.5018	-	-	-	-
Lung	KRAS	H2009	partial MASI	5.2	2.537	5.2	64.4177	76	73.3333	73.735	4.123
Lung	KRAS	H2030	UPD	1.901	1.926	1.901	96.618	100	-	99.0455	0.7685
Lung	KRAS	H2122	UPD	1.653	3.839	1.653	94.9127	100	-	99.3792	0.6409
Lung	KRAS	H2291	UPD	2.374	2.932	2.374	95.2125	-	-	-	-
Lung	KRAS	H2887	partial MASI	6.479	2.566	6.479	81.5318	91	88.8889	79.894	2.4869
Lung	KRAS	HCC0044	UPD	1.862	2.348	1.862	97.1892	100	-	99.0327	0.8477
Lung	KRAS	HCC0461	partial MASI	5.629	2.949	5.629	86.3971	91	86.6667	87.1906	1.377
Lung	KRAS	HCC0515	Balanced	1.671	2.662	1.671	49.224	-	-	-	-
Lung	KRAS	HCC1171	complete MASI	33.375	1.877	33.375	94.1645	100	100	96.6924	14.0455
Lung	KRAS	HCC2374	Balanced	2.517	1.269	2.517	41.8703	63	46.6667	43.454	5.0392
Lung	KRAS	HCC4017	UPD	1.413	3.577	1.413	98.8625	100	-	-	-
Lung	KRAS	HCC4019	Balanced	2.081	2.471	2.081	58.574	76	-	58.8214	0.9476
Colon	KRAS	Caco-2	partial MASI	5.66	3.2	5.66	74.3671	71.5	75	-	4.1
Colon	KRAS	DLD-1*	Balanced	1.92	3.8	1.92	50.9217	-	40	-	2.1
Colon	KRAS	HCT116*	Balanced	1.9	2.6	1.9	52.2068	-	45	-	1.8
Colon	KRAS	HCT-15*	Balanced	2.1	2.3	2.1	53.0719	-	42.1053	-	2.9
Colon	KRAS	LoVo	Balanced	2.1	3.7	2.1	66.6667	-	68.4211	-	2.5
Colon	KRAS	LS123	Balanced	3.1	3.5	3.1	60.2614	51.3	55	-	1.3
Colon	KRAS	LS174T*	Balanced	2.7	2.8	2.7	50.4075	50.4	45	-	1.6
Colon	KRAS	SK-CO-1	partial MASI	4.99	4.5	4.99	76.6091	71	75	-	2.8
Colon	KRAS	SW1116	Balanced	3.2	2.7	3.2	61.4035	58.4	65	-	2.5
Colon	KRAS	SW403*	Balanced	3.5	3.5	3.5	55.2381	57.7	70	-	3.1
Colon	KRAS	SW480	complete MASI	4.58	3.1	4.58	98.768	100	100	-	4.1
Colon	KRAS	SW620	complete MASI	7.73	5.3	7.73	95.2	100	100	-	5
Pancreas	KRAS	AsPC-1	UPD	1.8	3.5	1.8	94.8177	-	-	-	-
Pancreas	KRAS	Capan-1	UPD	1.2	2.8	1.2	95.0192	-	-	-	-
Pancreas	KRAS	Capan-2	Balanced	2.1	2.4	2.1	40.39	-	-	-	-
Pancreas	KRAS	CFPAC-1	Balanced	1.9	1.9	1.9	54.7523	-	-	-	-
Pancreas	KRAS	MIA PaCa-2	UPD	2.6	2.4	2.6	100	-	-	-	-
Pancreas	KRAS	PANC-1	Balanced	3.6	1.8	3.6	66.3421	-	-	-	-
Pancreas	KRAS	SU.86.86	partial MASI	4.6	2.7	4.6	75.4967	-	-	-	-
Lung	BRAF	H1755	Balanced	1.923	2.24	23.833	42.0505	-	21.7391	39.3878	-
Lung	BRAF	HCC0364	Balanced	2.973	2.792	1.43	47.9618	-	50	43.3333	1.1101
Lung	BRAF	H2087	Balanced	1.783	2.531	1.22	53.6103	-	35	60.0796	1.0539
Lung	BRAF	H1666	Balanced	1.962	1.521	0.947	67.9733	-	78.2609	67.6203	1.4208
Lung	BRAF	H1395	UPD	1.948	3.162	1.558	98.9059	-	100	97.0833	1.4749
Colon	BRAF	SW1417	Balanced	2.8	3.4	2.2	55.9	-	45	-	1.4
Colon	BRAF	RKO**	partial MASI	3.8	3.1	3.7	78.4	-	80	-	1.1
Colon	BRAF	COLO201	partial MASI	3.4	2.9	1.7	88.3	-	85	-	1.3
Lung	PIK3CA	H0596	Balanced	3.067	4.474	1.209	46.0056	-	-	50.535	2.179
Lung	PIK3CA	H1048	Balanced	1.725	1.959	2.449	51.9351	-	35	51.477	3.776
Lung	PIK3CA	H1870	Balanced	2.785	2.212	1.474	51.9803	-	-	55.3737	7.719
Lung	PIK3CA	H0460*	Balanced	2.058	0.549	1.36	53.6093	-	-	47.3078	0.9649
Lung	PIK3CA	HCC0005	Balanced	1.569	2.294	1.366	56.7342	-	-	57.7806	2.336
Lung	PIK3CA	HCC2450	partial MASI	3.032	2.388	0.882	73.2744	-	82.6087	73.1769	3.258
Colon	PIK3CA	LS174T*	Balanced	2.3	2.8	2.7	49.3	-	55	-	0.5
Colon	PIK3CA	RKO**	Balanced	2.8	3.1	3.7	49.1	-	60	-	0.9
Colon	PIK3CA	HCT116*	Balanced	2	2.6	1.9	48.6	-	50	-	0.7
Colon	PIK3CA	SW403*	Balanced	3.2	3.5	3.5	64.5	-	66.7	-	1.5
Colon	PIK3CA	DLD-1*	Balanced	3.3	3.8	3.2	52.5 (53.5)***	-	50	-	0.9
Colon	PIK3CA	HCT-15*	Balanced	1.7	2.3	2.1	60.2 (60.2)***	-	55	-	1.2
Lung	EGFR	H0820	reverse MASI	3.053	3.053	2.618	19.5 (21.0)***	7	4	18.8 (22.3)***	1.256
Lung	EGFR	HCC2935	Balanced	2.817	2.817	1.924	49.7405	45	61.1111	51.7127	1.278
Lung	EGFR	H1650	Balanced	2.974	2.974	3.086	66.4994	74	75	66.5238	0.954
Lung	EGFR	HCC2279	partial MASI	4.558	4.558	2.53	71.9289	82	77.7778	73.9334	2.0948
Lung	EGFR	H1975	partial MASI	3.084	3.084	1.116	78.5 (79.1)***	86	84.6154	78.8 (75.5)***	0.7475
Lung	EGFR	HCC4006	partial MASI	4.72	4.72	1.596	81.3061	88	90	77.6325	1.292
Lung	EGFR	HCC4011	partial MASI	10.312	10.312	2.654	87.0461	93	78.9474	83.141	3.18
Lung	EGFR	PC-9	partial MASI	4.785	4.785	1.888	87.0632	97	95	87.3769	2.5667
Lung	EGFR	H3255	complete MASI	22.639	22.639	1.857	90.4682	97	90	89.5868	5.3716
Lung	EGFR	HCC0827	complete MASI	36.898	36.898	2.45	94.8968	100	100	94.9566	8.6809
b) Wild type cell lines of KRAS, EGFR, BRAF, and PIK3CA genes (n = 46)
organ	cell lines	Copy number by qPCR
		EGFR	KRAS
Lung	H1915	1.858	1.396
Lung	H1993	3.019	1.684
Lung	H2106	2.257	1.338
Lung	Calu-3	3.941	1.905
Lung	H1648	3.121	1.665
Lung	H2073	3.377	1.483
Lung	H2170	2.05	1.97
Lung	H3122	3.882	1.587
Lung	H0810	2.403	2.78
Lung	HCC1195	2.367	1.84
Lung	HCC1359	1.803	1.453
Lung	HCC1833	2.195	2.457
Lung	HCC2429	2.103	1.739
Lung	HCC2814	2.302	1.571
Lung	HCC0078	2.073	1.755
Lung	HCC0095	2.175	2.53
Lung	H1693	3.356	1.389
Lung	H1781	1.734	2.222
Lung	H1793	2.388	3.394
Lung	H2077	2.602	1.168
Lung	H2126	2.799	1.015
Lung	H2228	3.489	1.943
Lung	H0226	1.65	1.922
Lung	H2347	2.181	2.502
Lung	H0324	1.898	1.922
Lung	H0661	2.214	4.967
Lung	HCC0193	2.456	3.199
Lung	HCC0366	2.508	2.347
Lung	HCC4018	1.621	2.044
Lung	H0969	1.998	1.97
Lung	H1573	19.369	1.68
Lung	H1299	4.809	1.929
Lung	H1437	2.409	1.477
Lung	H1568	3.124	2.321
Lung	H1703	3.425	4.008
Lung	H1819	3.998	0.683
Lung	H2405	2.843	2.479
Lung	H0522	3.994	1.648
Lung	H0920	3.537	1.221
Colon	SNU-C1	4	4.1
Colon	H630	2.4	78.6
Colon	SW48	3.9	1.9
Colon	COLO320DM	3.1	5.6
Pancreas	BxPC-3	2.6	1.8
Pancreas	Hs 700T	2.8	1.3
Pancreas	Hs 766T	2.9	1.5
