# Supplementary material for: Oncogene Mutations, Copy Number Gains and Mutant Allele Specific Imbalance (MASI) Frequently Occur Together in Tumor Cells
Source: PLoS One. 2009 Oct 14;4(10):e7464. doi: 10.1371/journal.pone.0007464 (PMC2757721; doi:10.1371/journal.pone.0007464)
Supplement: Table S2 — a) Summary of 288 lung adenocarcinomas from five institutes b) Summary of 45 lung adenocarcinomas with SNP array data c) The association between KRAS and EGFR alterations and clinicopathological factors in 45 lung adenocarcinomas with SNP *, P value was calculated between Gain and Neutral; **, P value was calculated between Never smoker and Ever smoker. d) Summary of 60 colorectal cancer tumors (0.17 MB XLS) [file pone.0007464.s002.xls]

## Sheet: Sup table 2a
Table S2) Summary of clinical lung tumor samples
a) Summary of 288 lung adenocarcinomas from five institutes
Sample #		Mutations	Age	Sex	Ethnicity	Smoking status	Historogy	Stage	EGFR copy#	EGFR copy# (CNG, >3.0)	KRAS copy#	KRAS copy# (CNG, >3.0)	Prognosis	Overall survival years
AUS	15	mKRAS	57	Male	Non-Asian	Smoker	AD	III	1.1	No gain	1.012	No gain	Death	0.936111
AUS	23	mKRAS	55	Female	Non-Asian	Smoker	AD	I	1.541	No gain	1.497	No gain	Alive	2.40556
AUS	62	mKRAS	71	Female	Non-Asian	Smoker	ADSQ	III	1.708	No gain	2.042	No gain	Death	3.43056
AUS	68	mKRAS	69	Female	Non-Asian	Smoker	AD	I	1.521	No gain	2.554	No gain	Death	3.76389
AUS	103	mKRAS	59	Male	Non-Asian	Smoker	AD	I	1.367	No gain	1.373	No gain	Alive	8.14722
AUS	110	mKRAS	50	Male	Non-Asian	Smoker	AD	II	2.518	No gain	1.257	No gain	Death	10.0028
AUS	120	mKRAS	62	Female	Non-Asian	Smoker	LCC	III	1.352	No gain	1.486	No gain	Death	2.33056
AUS	122	mKRAS	66	Male	Non-Asian	Smoker	AD	II	2.02	No gain	1.772	No gain	Death	1.9
AUS	221	mKRAS	67	Female	Non-Asian	Never	AD	I	2.181	No gain	1.953	No gain	Death	1.5
CHB	2	mKRAS	66	Male	Asian	Smoker	AD	I	2.771	No gain	1.682	No gain	Alive	5.16667
CHB	86	mKRAS	75	Female	Asian	Never	AD	III	1.846	No gain	1.766	No gain	Alive	0.408333
CHB	91	mKRAS	68	Female	Asian	Never	AD	I	2.571	No gain	1.992	No gain	Alive	2.08333
CHB	109	mKRAS	76	Male	Asian	Smoker	AD	ND	4.07	CNG	3.032	CNG	Omit	Omit
CHB	126	mKRAS	57	Male	Asian	Smoker	AD	III	2.001	No gain	1.243	No gain	Alive	1.525
CHB	265	mKRAS	67	Male	Asian	Smoker	AD	I	6.039	CNG	4.873	CNG	No data	No data
CHB	266	mKRAS	75	Male	Asian	Smoker	AD	I	3.3725	CNG	6.295	CNG	No data	No data
CHB	283	mKRAS	68	Male	Asian	Smoker	AD	I	1.483	No gain	1.966	No gain	No data	No data
CHB	284	mKRAS	57	Male	Asian	Never	AD	I	3.256	CNG	4.695	CNG	No data	No data
CHB	290	mKRAS	62	Male	Asian	Smoker	AD	IV	2.505	No gain	2.953	No gain	Omit	Omit
CHB	302	mKRAS	62	Male	Asian	Never	AD	ND	6.996	CNG	2.722	No gain	Omit	Omit
MDA	623	mKRAS	48	Female	Non-Asian	Smoker	AD	ND	2.569	No gain	2.185	No gain	Omit	Omit
MDA	638	mKRAS	70	Male	Non-Asian	Smoker	AD	I	2.006	No gain	2.481	No gain	Death	1.44932
MDA	678	mKRAS	79	Female	Non-Asian	Never	AD	I	0.782	No gain	2.224	No gain	Alive	3.10137
MDA	683	mKRAS	40	Female	Non-Asian	Smoker	AD	I	2.601	No gain	2.232	No gain	Alive	1.63288
MDA	1184	mKRAS	66	Female	Non-Asian	Smoker	AD	I	1.736	No gain	2.268	No gain	Alive	0.753425
MDA	6	mKRAS	68	Female	Non-Asian	Smoker	AD	I	1.357	No gain	1.451	No gain	Death	0.958333
MDA	109	mKRAS	64	Male	Non-Asian	Never	AD	I	0.979	No gain	1.578	No gain	Alive	6.10411
MDA	201	mKRAS	69	Female	Non-Asian	Never	AD	IV	1.924	No gain	1.476	No gain	Omit	Omit
MDA	230	mKRAS	55	Male	Non-Asian	Smoker	AD	III	2.263	No gain	2.186	No gain	Death	0.161644
MDA	471	mKRAS	72	Male	Non-Asian	Smoker	AD	I	2.521	No gain	4.93	CNG	Death	1.86027
MDA	319	mKRAS	57	Male	Non-Asian	Smoker	AD	II	2.311	No gain	1.628	No gain	Alive	3.06027
MDA	323	mKRAS	64	Female	Non-Asian	Smoker	AD	I	2.4495	No gain	1.655	No gain	Alive	4.42466
MDA	412	mKRAS	56	Female	Non-Asian	Smoker	AD	I	2.64	No gain	2.857	No gain	Death	2.79452
MDA	590	mKRAS	72	Female	Non-Asian	Smoker	AD	I	5.269	CNG	2.356	No gain	Alive	3.96712
MDA	608	mKRAS	74	Male	Non-Asian	Smoker	AD	I	1.55	No gain	2.589	No gain	Alive	3.41644
MDA	770	mKRAS	42	Female	Non-Asian	Never	AD	III	4.211	CNG	2.151	No gain	Alive	2.83288
MDA	1161	mKRAS	72	Male	Non-Asian	Smoker	AD	II	2.426	No gain	2.083	No gain	Alive	0.671233
MDA	1170	mKRAS	75	Male	Non-Asian	Smoker	AD	I	1.83	No gain	2.126	No gain	Alive	0.547945
MDA	396	mKRAS	53	Male	Non-Asian	Smoker	AD	I	2.439	No gain	1.613	No gain	Alive	2.55342
MDA	649	mKRAS	55	Female	Non-Asian	Smoker	AD	I	3.76	CNG	2.273	No gain	Alive	3.64932
MDA	1171	mKRAS	46	Male	Non-Asian	Smoker	AD	IV	3.6015	CNG	1.931	No gain	Omit	Omit
OK	86	mKRAS	84	Male	Asian	Smoker	AD	I	1.537	No gain	2.014	No gain	Death	3.36164
OK	92	mKRAS	68	Male	Asian	Smoker	AD	I	2.107	No gain	2.084	No gain	Alive	5.86301
OK	219	mKRAS	62	Female	Asian	Never	AD	I	1.897	No gain	1.554	No gain	Alive	4.32603
OK	224	mKRAS	73	Male	Asian	Smoker	AD	I	1.646	No gain	1.484	No gain	Alive	4.1726
OK	275	mKRAS	69	Male	Asian	Smoker	AD	I	1.605	No gain	2.18	No gain	Death	2.65479
OK	326	mKRAS	70	Male	Asian	Smoker	AD	I	1.958	No gain	2.35	No gain	Alive	2.58082
OK	338	mKRAS	61	Female	Asian	Smoker	AD	I	2.474	No gain	1.789	No gain	Alive	2.87397
OK	381	mKRAS	67	Male	Asian	Smoker	AD	I	1.339	No gain	1.851	No gain	Alive	2.81096
OK	394	mKRAS	74	Male	Asian	Smoker	AD	I	3.178	CNG	6.702	CNG	Death	1.7726
Est	7	mKRAS*	73	Male	Non-Asian	Smoker	AD	IV	ND	ND	4.3	CNG	Omit	Omit
Est	17	mKRAS*	63	Male	Non-Asian	Smoker	LCC	II	ND	ND	2.9	No gain	Death	1.76712
Est	4	mKRAS*	45	Female	Non-Asian	Smoker	AD	III	ND	ND	3.1	CNG	Death	0.956164
Est	10	mKRAS*	55	Male	Non-Asian	Smoker	AD	I	ND	ND	3.2	CNG	Alive	4.56986
Est	13	mKRAS*	71	Female	Non-Asian	Smoker	AD	I	ND	ND	9.1	CNG	Alive	4.25205
Est	8	mKRAS*	73	Male	Non-Asian	Smoker	AD	II	ND	ND	5.8	CNG	Death	2.70137
Est	25	mKRAS*	69	Male	Non-Asian	Smoker	AD	I	ND	ND	1.8	No gain	Alive	1.91233
Est	2	WT*	48	Male	Non-Asian	Smoker	AD	I	ND	ND	3.9815	CNG	Alive	5.37808
Est	5	WT*	61	Male	Non-Asian	Smoker	LCC	I	ND	ND	2.899	No gain	No data	No data
Est	9	WT*	73	Male	Non-Asian	Smoker	AD	I	ND	ND	3.444	CNG	Death	1.04932
Est	14	WT*	61	Male	Non-Asian	Smoker	AD	I	ND	ND	4.571	CNG	Alive	4.05205
Est	16	WT*	39	Female	Non-Asian	Smoker	LCC	IV	ND	ND	3.88	CNG	Omit	Omit
Est	20	WT*	72	Male	Non-Asian	Smoker	AD	I	ND	ND	2.647	No gain	Death	0.0191781
Est	21	WT*	75	Female	Non-Asian	ND	AD	IV	ND	ND	2.226	No gain	Omit	Omit
Est	23	WT*	64	Male	Non-Asian	Smoker	AD	I	ND	ND	3.046	CNG	Alive	2.46027
Est	24	WT*	63	Female	Non-Asian	ND	AD	I	ND	ND	2.6375	No gain	Alive	2.3863
Est	26	WT*	64	Male	Non-Asian	Smoker	AD	IV	ND	ND	3.698	CNG	Omit	Omit
Est	27	WT*	57	Female	Non-Asian	ND	AD	I	ND	ND	3.697	CNG	Alive	1.63836
Est	28	WT*	56	Female	Non-Asian	Smoker	AD	I	ND	ND	4.743	CNG	Alive	1.46301
MDA	15	WT	66	Male	Non-Asian	Never	AD	III	2.988	No gain	2.585	No gain	Alive	0.69863
MDA	21	WT	43	Male	Non-Asian	Never	AD	III	2.834	No gain	1.327	No gain	Death	2.24658
MDA	26	WT	67	Male	Non-Asian	Smoker	AD	II	1.879	No gain	1.616	No gain	Death	2.12329
MDA	45	WT	62	Female	Non-Asian	Smoker	AD	I	3.716	CNG	2.037	No gain	Death	1.14795
MDA	47	WT	56	Male	Non-Asian	Never	AD	II	3.765	CNG	2.503	No gain	Death	4.22466
MDA	55	WT	73	Female	Non-Asian	Smoker	AD	I	3.084	CNG	2.251	No gain	Alive	6.95616
MDA	64	WT	74	Male	Non-Asian	Smoker	AD	I	3.176	CNG	2.424	No gain	Death	1.88767
MDA	78	WT	79	Male	Non-Asian	Smoker	AD	I	2.549	No gain	1.899	No gain	Alive	6.00548
MDA	118	WT	87	Female	Non-Asian	Never	AD	III	2.333	No gain	1.986	No gain	Alive	6.6
MDA	122	WT	52	Male	Non-Asian	Never	AD	III	3.005	CNG	1.69	No gain	Death	0.942466
MDA	130	WT	68	Female	Non-Asian	Never	AD	I	2.904	No gain	1.507	No gain	Death	3.76164
MDA	147	WT	86	Female	Non-Asian	Smoker	AD	I	2.336	No gain	2.151	No gain	Death	3.5863
MDA	157	WT	81	Male	Non-Asian	Never	AD	II	4.462	CNG	1.691	No gain	Death	0.780822
MDA	183	WT	78	Female	Non-Asian	Smoker	AD	II	2.771	No gain	1.771	No gain	Death	1.31781
MDA	188	WT	61	Female	Non-Asian	Never	AD	III	3.895	CNG	3.053	CNG	Death	2.0274
MDA	277	WT	59	Male	Non-Asian	Smoker	AD	I	2.985	No gain	2.188	No gain	Alive	5.25753
MDA	301	WT	62	Female	Non-Asian	Smoker	AD	I	3	CNG	1.595	No gain	Alive	3.28767
MDA	309	WT	69	Female	Non-Asian	Never	AD	I	2.957	No gain	1.532	No gain	Alive	5.05205
MDA	346	WT	53	Female	Non-Asian	Smoker	AD	I	2.736	No gain	1.695	No gain	Alive	4.73425
MDA	348	WT	60	Male	Non-Asian	Smoker	AD	III	2.682	No gain	1.899	No gain	Alive	3.9863
MDA	366	WT	73	Male	Asian	Smoker	AD	I	3.018	CNG	2.299	No gain	Alive	4.26027
MDA	379	WT	71	Male	Non-Asian	Smoker	AD	IV	2.331	No gain	1.894	No gain	Omit	Omit
MDA	381	WT	58	Male	Non-Asian	Smoker	AD	II	2.781	No gain	1.595	No gain	Alive	4.28767
MDA	383	WT	66	Female	Non-Asian	Smoker	AD	I	2.436	No gain	1.331	No gain	Death	2.71233
MDA	391	WT	77	Female	Non-Asian	Smoker	AD	I	2.244	No gain	1.727	No gain	Alive	4.77534
MDA	399	WT	55	Male	Non-Asian	Smoker	AD	I	2.565	No gain	2.652	No gain	Alive	3.04658
MDA	404	WT	51	Male	Non-Asian	Smoker	AD	I	3.007	CNG	1.7	No gain	Alive	4.08219
MDA	409	WT	63	Male	Non-Asian	Smoker	AD	I	2.455	No gain	1.5	No gain	Alive	4.21096
MDA	426	WT	46	Male	Non-Asian	Smoker	AD	I	2.715	No gain	1.748	No gain	Alive	3.89863
MDA	432	WT	52	Male	Non-Asian	Smoker	AD	II	2.843	No gain	2.073	No gain	Alive	4.06301
MDA	448	WT	56	Female	Non-Asian	Smoker	AD	I	2.845	No gain	1.852	No gain	Death	1.08767
MDA	449	WT	75	Female	Non-Asian	Smoker	AD	I	3.547	CNG	2.921	No gain	Alive	3.18904
MDA	539	WT	67	Male	Non-Asian	Smoker	AD	III	2.321	No gain	1.303	No gain	Alive	4.14521
MDA	568	WT	75	Male	Non-Asian	Smoker	AD	I	2.091	No gain	2.65	No gain	Alive	4.11233
MDA	619	WT	80	Male	Non-Asian	Smoker	AD	II	2.342	No gain	2.152	No gain	Alive	3.07945
MDA	627	WT	48	Female	Non-Asian	Smoker	AD	III	4.902	CNG	2.254	No gain	Death	0.238356
MDA	631	WT	64	Male	Non-Asian	Smoker	AD	I	2.486	No gain	1.851	No gain	Alive	3.58904
MDA	633	WT	62	Male	Non-Asian	Smoker	AD	I	2.194	No gain	2.968	No gain	Death	0.0246575
MDA	643	WT	59	Male	Non-Asian	Smoker	AD	I	2.052	No gain	1.698	No gain	Death	1.08219
MDA	644	WT	78	Female	Non-Asian	Smoker	AD	IV	2.804	No gain	1.798	No gain	Omit	Omit
MDA	645	WT	44	Female	Non-Asian	Smoker	AD	III	2.636	No gain	2.398	No gain	Alive	3.39178
MDA	652	WT	74	Female	Non-Asian	Smoker	AD	IV	2.932	No gain	2.202	No gain	Omit	Omit
MDA	679	WT	66	Male	Non-Asian	Smoker	AD	III	1.779	No gain	1.757	No gain	Death	0.20274
MDA	682	WT	52	Female	Non-Asian	Smoker	AD	II	2.222	No gain	1.71	No gain	Alive	3.35342
MDA	707	WT	73	Female	Non-Asian	Never	AD	I	5.731	CNG	2.918	No gain	Alive	3.33151
MDA	818	WT	43	Male	Non-Asian	Never	AD	IV	3.738	CNG	2.678	No gain	Omit	Omit
MDA	845	WT	58	Female	Non-Asian	Smoker	AD	II	2.672	No gain	1.364	No gain	Alive	2.51781
MDA	882	WT	73	Male	Non-Asian	Smoker	AD	I	2.513	No gain	2.049	No gain	Death	1.30411
MDA	884	WT	71	Female	Non-Asian	Smoker	AD	I	2.335	No gain	2.247	No gain	Alive	2.00822
MDA	1009	WT	49	Male	Non-Asian	Never	AD	IV	2.716	No gain	1.792	No gain	Omit	Omit
MDA	1081	WT	65	Female	Non-Asian	Never	AD	I	2.576	No gain	2.277	No gain	Alive	0.860274
MDA	1105	WT	62	Female	Non-Asian	Smoker	AD	III	2.836	No gain	2.186	No gain	Alive	0.706849
MDA	1115	WT	59	Male	Non-Asian	Smoker	AD	IV	4.428	CNG	3.403	CNG	Omit	Omit
MDA	1139	WT	66	Female	Non-Asian	Never	AD	III	2.622	No gain	2.528	No gain	Alive	0.115068
MDA	1143	WT	84	Female	Non-Asian	Never	AD	I	2.823	No gain	1.537	No gain	Alive	0.673973
MDA	1144	WT	50	Male	Non-Asian	Smoker	AD	II	2.376	No gain	1.536	No gain	Alive	0.030137
MDA	1147	WT	84	Male	Non-Asian	Smoker	AD	I	2.864	No gain	3.54	CNG	Alive	0.323288
MDA	1168	WT	74	Male	Non-Asian	Never	AD	II	3.855	CNG	2.136	No gain	Alive	0.605479
MDA	1176	WT	77	Male	Non-Asian	Smoker	AD	I	3.136	CNG	2.983	No gain	Alive	0.621918
MDA	1180	mEGFR	70	Female	Non-Asian	Smoker	AD	III	1.804	No gain	1.837	No gain	Alive	0.583333
CHB	36	mEGFR	58	Male	Asian	Smoker	AD	I	1.5095	No gain	2.274	No gain	Death	1.76986
CHB	110	mEGFR	69	Female	Asian	Never	AD	III	1.5955	No gain	1.915	No gain	Death	1.12329
Aus	569	mEGFR	69	Male	Non-Asian	Never	AD	III	1.9355	No gain	2.541	No gain	Alive	1.08333
OK	406	mEGFR	79	Female	Asian	Never	AD	I	1.865	No gain	2.003	No gain	Alive	1.90137
CHB	105	mEGFR	69	Female	Asian	Never	AD	III	1.873	No gain	2.086	No gain	Death	0.29863
OK	283	mEGFR	81	Female	Asian	Never	AD	I	2.0235	No gain	1.757	No gain	Alive	2.3726
CHB	9	mEGFR	62	Male	Asian	Smoker	AD	I	1.9645	No gain	2.388	No gain	Alive	6.02466
Aus	27	mEGFR	50	Female	Non-Asian	Never	AD	IV	2.0345	No gain	1.555	No gain	Omit	Omit
CHB	35	mEGFR	74	Female	Asian	Never	AD	I	2.193	No gain	1.571	No gain	Death	4.06301
OK	395	mEGFR	65	Female	Asian	Never	AD	I	2.2845	No gain	2.058	No gain	Alive	1.9726
OK	334	mEGFR	81	Female	Asian	Never	AD	I	2.42	No gain	2.116	No gain	Alive	2.89315
Aus	605	mEGFR	77	Female	Non-Asian	Never	AD	I	2.2125	No gain	1.6895	No gain	Alive	1.08333
OK	364	mEGFR	52	Female	Asian	Never	AD	I	2.4565	No gain	1.675	No gain	Alive	1.53699
CHB	145	mEGFR	46	Male	Asian	Smoker	AD	I	2.464	No gain	2.083	No gain	Alive	0.767123
OK	348	mEGFR	48	Female	Asian	Never	AD	I	2.456	No gain	1.605	No gain	Alive	3.01644
OK	333	mEGFR	59	Female	Asian	Never	AD	I	2.5455	No gain	1.916	No gain	Alive	3.08493
CHB	229	mEGFR	61	Male	Asian	Never	AD	I	2.634	No gain	2.348	No gain	Alive	0.852055
CHB	44	mEGFR	50	Female	Asian	Never	AD	I	2.5825	No gain	2.231	No gain	Alive	3.19726
OK	121	mEGFR	63	Male	Asian	Never	AD	III	2.697	No gain	2.4845	No gain	No data	No data
CHB	24	mEGFR	55	Female	Asian	Never	AD	III	2.8065	No gain	1.749	No gain	Alive	0.665753
CHB	67	mEGFR	77	Female	Asian	Never	AD	I	2.736	No gain	2.826	No gain	Alive	4.0274
OK	288	mEGFR	78	Female	Asian	Never	AD	I	2.8215	No gain	2.938	No gain	Alive	0.873973
OK	278	mEGFR	76	Female	Asian	Never	AD	I	2.839	No gain	1.353	No gain	Alive	3.53151
OK	399	mEGFR	72	Male	Asian	Smoker	AD	I	2.965	No gain	2.114	No gain	Alive	1.34247
OK	342	mEGFR	55	Male	Asian	Smoker	AD	I	3.3085	CNG	1.51	No gain	Alive	2.89315
OK	390	mEGFR	41	Female	Asian	Never	AD	I	2.894	No gain	1.639	No gain	Alive	2.7589
CHB	114	mEGFR	68	Female	Asian	Never	AD	III	2.772	No gain	2.343	No gain	Alive	0.438356
OK	411	mEGFR	62	Female	Asian	Never	AD	I	3.124	CNG	1.6925	No gain	Alive	2.45205
CHB	236	mEGFR	72	Female	Asian	Never	AD	II	3.2995	CNG	1.492	No gain	Alive	0.358904
OK	393	mEGFR	69	Female	Asian	Smoker	AD	I	3.0825	CNG	1.743	No gain	Alive	1.7726
OK	113	mEGFR	53	Female	Asian	Never	AD	I	3.0545	CNG	2.513	No gain	No data	No data
CHB	50	mEGFR	64	Male	Asian	Never	AD	III	3.064	CNG	2.588	No gain	Alive	1.72877
MDA	493	mEGFR	52	Female	Non-Asian	Never	AD	III	2.95	No gain	2.679	No gain	Alive	1.91667
OK	301	mEGFR	76	Female	Asian	Never	AD	I	3.2535	CNG	2.186	No gain	Alive	3.23288
OK	400	mEGFR	75	Female	Asian	Never	AD	IV	3.3385	CNG	1.652	No gain	Omit	Omit
OK	292	mEGFR	52	Female	Asian	Never	AD	I	3.328	CNG	1.746	No gain	Alive	3.29041
CHB	256	mEGFR	56	Female	Asian	Never	AD	I	4.0905	CNG	1.376	No gain	Alive	8.83467
Aus	93	mEGFR	66	Male	Asian	Never	AD	II	3.266	CNG	2.775	No gain	Death	2.06944
OK	91	mEGFR	73	Male	Asian	Smoker	AD	I	3.7075	CNG	2.135	No gain	No data	No data
OK	325	mEGFR	39	Female	Asian	Never	AD	I	3.7175	CNG	1.801	No gain	Alive	2.35068
MDA	1153	mEGFR	66	Female	Non-Asian	Never	AD	I	3.7655	CNG	2.046	No gain	Alive	0.5
CHB	318	mEGFR	74	Male	Asian	Never	AD	ND	3.9125	CNG	2.086	No gain	Omit	Omit
Aus	599	mEGFR	77	Female	Non-Asian	Never	AD	II	4.015	CNG	1.093	No gain	No data	No data
OK	115	mEGFR	63	Male	Asian	Smoker	AD	III	3.9405	CNG	2.662	No gain	No data	No data
OK	318	mEGFR	71	Male	Asian	Never	AD	I	4.1265	CNG	2.724	No gain	Alive	3.22466
OK	232	mEGFR	74	Male	Asian	Smoker	AD	I	4.3055	CNG	2.561	No gain	Alive	3.91233
OK	112	mEGFR	63	Male	Asian	Never	AD	I	4.4455	CNG	2.2175	No gain	No data	No data
CHB	28	mEGFR	71	Female	Asian	Smoker	ADSQ	I	4.409	CNG	2.351	No gain	Alive	0.284932
CHB	324	mEGFR	68	Male	Asian	Smoker	AD	III	4.7045	CNG	2.543	No gain	No data	No data
CHB	7	mEGFR	68	Female	Asian	Never	AD	I	4.7385	CNG	1.909	No gain	Alive	5.91507
MDA	954	mEGFR	65	Male	Asian	Smoker	AD	II	4.5975	CNG	2.127	No gain	No data	No data
CHB	18	mEGFR	48	Male	Asian	Smoker	AD	I	5.4775	CNG	2.689	No gain	Alive	6.11507
OK	128	mEGFR	80	Male	Asian	Smoker	AD	I	5.8085	CNG	2.8605	No gain	Alive	5.35616
MDA	1116	mEGFR	72	Female	Non-Asian	Smoker	AD	I	5.3915	CNG	2.894	No gain	Alive	1
OK	114	mEGFR	61	Female	Asian	Never	AD	I	5.7925	CNG	2.639	No gain	Alive	5.03014
Aus	277	mEGFR	77	Female	Non-Asian	Never	AD	II	5.5905	CNG	2.427	No gain	No data	No data
OK	349	mEGFR	79	Female	Asian	Never	AD	II	7.501	CNG	2.586	No gain	Alive	2.65479
MDA	795	mEGFR	64	Male	Non-Asian	Never	AD	I	6.992	CNG	2.708	No gain	Alive	2.5
OK	319	mEGFR	54	Female	Asian	Smoker	AD	II	7.663	CNG	2.148	No gain	Alive	0.591781
OK	89	mEGFR	60	Male	Asian	Smoker	AD	I	8.161	CNG	2.853	No gain	No data	No data
MDA	339	mEGFR	66	Female	Non-Asian	Never	AD	I	10.1785	CNG	1.705	No gain	Death	3
OK	392	mEGFR	75	Female	Asian	Never	AD	I	18.7445	CNG	2.197	No gain	Alive	1.33699
OK	116	mEGFR	52	Female	Asian	Never	AD	I	21.146	CNG	3.566	CNG	Alive	4.98356
CHB	3	mEGFR	56	Male	Asian	Smoker	ADSQ	III	23.687	CNG	1.246	No gain	Death	1.61096
OK	90	WT	71	Male	Asian	Smoker	AD	I	2.508	No gain	2.051	No gain	Alive	6.14247
OK	107	WT	82	Male	Asian	Smoker	AD	I	10.943	CNG	3.41	CNG	Death	3.10959
OK	111	WT	67	Male	Asian	Smoker	AD	II	2.986	No gain	2.188	No gain	Death	2.49589
OK	122	WT	59	Male	Asian	Smoker	AD	III	3.567	CNG	2.966	No gain	Alive	4.32055
OK	129	WT	56	Male	Asian	Smoker	AD	I	1.842	No gain	2.097	No gain	Alive	4.4274
OK	207	WT	77	Male	Asian	Smoker	AD	I	2.624	No gain	2.556	No gain	Alive	4.55068
OK	222	WT	57	Male	Asian	Smoker	AD	III	3.032	CNG	2.685	No gain	Death	2.04932
OK	225	WT	73	Male	Asian	Smoker	AD	II	2.602	No gain	2.397	No gain	Alive	4.21644
OK	274	WT	69	Female	Asian	Never	AD	I	2.799	No gain	1.875	No gain	Alive	3.53151
OK	280	WT	53	Female	Asian	Never	AD	I	2.284	No gain	2.343	No gain	Alive	3.35342
OK	284	WT	78	Male	Asian	Smoker	AD	IV	1.678	No gain	1.711	No gain	Omit	Omit
OK	291	WT	79	Male	Asian	Smoker	AD	I	4.306	CNG	2.478	No gain	Alive	2.27123
OK	296	WT	70	Male	Asian	Smoker	AD	III	3.094	CNG	1.566	No gain	Alive	2.81644
OK	297	WT	74	Male	Asian	Smoker	AD	III	2.67	No gain	1.949	No gain	Death	0.279452
OK	298	WT	66	Female	Asian	Never	AD	I	2.892	No gain	2.06	No gain	Alive	2.63288
OK	299	WT	75	Male	Asian	Smoker	AD	I	2.831	No gain	1.831	No gain	Alive	3.07123
OK	300	WT	75	Male	Asian	Smoker	AD	I	3.853	CNG	2.687	No gain	Alive	3.29589
OK	304	WT	69	Male	Asian	Smoker	AD	I	3.746	CNG	1.636	No gain	Alive	2.44658
OK	306	WT	62	Male	Asian	Smoker	AD	I	3.179	CNG	2.466	No gain	Alive	3.09863
OK	310	WT	72	Male	Asian	Smoker	AD	I	4.413	CNG	1.816	No gain	Alive	3.03014
OK	311	WT	81	Male	Asian	Smoker	AD	ND	2.863	No gain	1.87	No gain	Omit	Omit
OK	320	WT	64	Female	Asian	Smoker	AD	II	2.318	No gain	2.605	No gain	Alive	3.05205
OK	330	WT	57	Male	Asian	Smoker	AD	I	3.671	CNG	2.992	No gain	Alive	2.66849
OK	340	WT	73	Female	Asian	Never	AD	I	2.613	No gain	1.768	No gain	Alive	1.72329
OK	365	WT	51	Female	Asian	Never	AD	I	2.622	No gain	1.891	No gain	Alive	2.01644
OK	367	WT	74	Male	Asian	Smoker	AD	II	2.879	No gain	1.58	No gain	Alive	2.39452
OK	368	WT	55	Female	Asian	Never	AD	I	2.338	No gain	2.102	No gain	Alive	2.4137
OK	379	WT	77	Male	Asian	Smoker	AD	I	2.267	No gain	1.804	No gain	Alive	4.09589
OK	380	WT	65	Male	Asian	Smoker	AD	I	2.662	No gain	1.954	No gain	Alive	2.68219
OK	386	WT	68	Male	Asian	Smoker	AD	III	2.587	No gain	2.048	No gain	Alive	1.44384
OK	391	WT	49	Male	Asian	Smoker	AD	I	3.07	CNG	2.156	No gain	Alive	2.02466
OK	403	WT	55	Male	Asian	Smoker	AD	III	2.667	No gain	2.776	No gain	Alive	2.19178
AUS	25	WT	63	Male	Non-Asian	Smoker	AD	III	2.17	No gain	1.967	No gain	Death	2.41111
AUS	52	WT	55	Male	Non-Asian	Smoker	AD	I	2.281	No gain	2.42	No gain	Death	3.63056
AUS	76	WT	57	Female	Non-Asian	Never	AD	I	2.2	No gain	2.419	No gain	Death	1.16944
AUS	107	WT	62	Female	Non-Asian	Never	AD	I	3.306	CNG	2.168	No gain	Alive	8.43611
AUS	124	WT	51	Male	Non-Asian	Smoker	AD	III	2.919	No gain	2.105	No gain	Death	5.33056
AUS	380	WT	71	Female	Non-Asian	Never	AD	I	2.241	No gain	2.236	No gain	Alive	2.5
AUS	478	WT	83	Male	Non-Asian	Never	AD	I	1.277	No gain	1.494	No gain	Alive	0.75
AUS	537	WT	52	Male	Non-Asian	Never	AD	III	2.7	No gain	2.038	No gain	Alive	0.75
AUS	544	WT	59	Female	Non-Asian	Never	AD	III	1.87	No gain	2.135	No gain	Alive	0.166667
CHB	8	WT	63	Female	Asian	Smoker	AD	I	2.251	No gain	2.2	No gain	Alive	5.78333
CHB	10	WT	63	Male	Asian	Smoker	AD	I	2.908	No gain	2.09	No gain	Alive	1.58333
CHB	12	WT	62	Male	Asian	Smoker	AD	I	2.584	No gain	1.947	No gain	Alive	6.59167
CHB	15	WT	46	Male	Asian	Smoker	AD	III	2.529	No gain	1.863	No gain	Alive	0.65
CHB	16	WT	66	Male	Asian	Smoker	AD	I	2.374	No gain	1.906	No gain	Death	0.525
CHB	19	WT	69	Female	Asian	Never	AD	I	1.698	No gain	1.738	No gain	Alive	6.43333
CHB	20	WT	66	Female	Asian	Smoker	AD	III	2.332	No gain	2.423	No gain	Alive	6.225
CHB	27	WT	64	Male	Asian	Smoker	AD	II	2.164	No gain	2.036	No gain	Alive	6.01667
CHB	33	WT	53	Male	Asian	Smoker	LCC	I	2.111	No gain	1.888	No gain	Alive	4.875
CHB	49	WT	75	Female	Asian	Smoker	AD	III	2.855	No gain	1.75	No gain	Death	2.75
CHB	52	WT	64	Male	Asian	Smoker	AD	III	2.328	No gain	2.123	No gain	Alive	3.25833
CHB	57	WT	70	Male	Asian	Smoker	AD	I	3.397	CNG	2.288	No gain	Alive	4.5
CHB	60	WT	74	Female	Asian	Never	AD	I	2.277	No gain	1.861	No gain	Death	0.6
CHB	70	WT	56	Male	Asian	Smoker	LCC	I	2.2325	No gain	1.921	No gain	Alive	3.93333
CHB	72	WT	64	Male	Asian	Smoker	LCC	I	11.72	CNG	3.816	CNG	Alive	4.55
CHB	75	WT	67	Male	Asian	Smoker	AD	I	2.114	No gain	2.048	No gain	Alive	2.8
CHB	79	WT	58	Female	Asian	Never	AD	I	3.483	CNG	2.165	No gain	Alive	4.04167
CHB	80	WT	70	Male	Asian	Smoker	AD	I	3.1635	CNG	2.36	No gain	Death	0.05
CHB	82	WT	69	Male	Asian	Smoker	AD	III	2.264	No gain	2.403	No gain	Alive	0.616667
CHB	85	WT	66	Male	Asian	Smoker	AD	III	3.802	CNG	3.332	CNG	Death	0.813167
CHB	92	WT	78	Male	Asian	Smoker	LCC	III	4.522	CNG	2.746	No gain	Death	1.11667
CHB	98	WT	72	Female	Asian	Smoker	AD	III	2.275	No gain	2.207	No gain	Alive	1.80833
CHB	121	WT	74	Female	Asian	Never	AD	I	8.312	CNG	2.071	No gain	Alive	1.59167
CHB	122	WT	72	Female	Asian	Never	LCC	III	2.51	No gain	1.974	No gain	Alive	1.33333
CHB	130	WT	90	Male	Asian	Smoker	LCC	I	2.94	No gain	2.414	No gain	Alive	2.5
CHB	138	WT	42	Male	Asian	Smoker	AD	I	2.32	No gain	1.943	No gain	Alive	2.85
CHB	140	WT	47	Female	Asian	Never	AD	I	31.506	CNG	6.195	CNG	Alive	2.81667
CHB	141	WT	53	Male	Asian	Never	AD	I	3.704	CNG	2.583	No gain	Alive	2.58333
CHB	144	WT	71	Female	Asian	Never	LCC	I	2.716	No gain	2.42	No gain	Alive	2.60833
CHB	147	WT	58	Male	Asian	Smoker	AD	III	3.545	CNG	2.184	No gain	Alive	2.00833
CHB	151	WT	48	Male	Asian	Smoker	AD	I	4.151	CNG	2.8255	No gain	Alive	0.208333
CHB	153	WT	66	Female	Asian	Never	AD	III	3.0675	CNG	1.468	No gain	Death	1.85
CHB	154	WT	52	Female	Asian	Smoker	AD	III	2.386	No gain	1.873	No gain	Alive	0.985667
CHB	156	WT	64	Male	Asian	Never	AD	I	2.6065	No gain	1.792	No gain	Alive	2.425
CHB	158	WT	59	Male	Asian	Never	AD	I	4.783	CNG	2.572	No gain	No data	No data
CHB	160	WT	63	Male	Asian	Smoker	AD	I	4.011	CNG	2.548	No gain	No data	No data
CHB	161	WT	65	Female	Asian	Smoker	LCC	III	3.396	CNG	2.557	No gain	No data	No data
CHB	185	WT	47	Female	Asian	Smoker	AD	III	2.392	No gain	2.21	No gain	Alive	1.325
CHB	189	WT	63	Male	Asian	Smoker	AD	I	3.335	CNG	2.802	No gain	Alive	1.8
CHB	238	WT	49	Male	Asian	Smoker	AD	I	2.699	No gain	2.187	No gain	Alive	0.891667
CHB	244	WT	75	Male	Asian	Smoker	AD	III	3.939	CNG	3.1915	CNG	Alive	0.783333
CHB	254	WT	68	Female	Asian	Never	AD	I	4.239	CNG	2.408	No gain	No data	No data
CHB	274	WT	64	Male	Asian	Smoker	AD	I	5.063	CNG	2.4265	No gain	No data	No data
CHB	276	WT	58	Male	Asian	Never	AD	I	3.741	CNG	2.303	No gain	No data	No data
CHB	281	WT	55	Male	Asian	Smoker	AD	III	4.23	CNG	2.611	No gain	No data	No data
CHB	282	WT	68	Male	Asian	Smoker	AD	III	4.1025	CNG	3.2155	CNG	No data	No data
CHB	286	WT	56	Male	Asian	Smoker	AD	III	3.98	CNG	2.079	No gain	No data	No data
CHB	299	WT	75	Male	Asian	Smoker	AD	I	4.1305	CNG	2.109	No gain	No data	No data
CHB	303	WT	54	Female	Asian	Never	AD	I	3.819	CNG	2.51	No gain	Alive	6.527
CHB	313	WT	68	Female	Asian	Never	AD	III	4.392	CNG	2.763	No gain	No data	No data
CHB	317	WT	72	Male	Asian	Smoker	AD	III	3.687	CNG	2.434	No gain	No data	No data
CHB	321	WT	63	Female	Asian	Smoker	AD	III	2.037	No gain	2.95	No gain	No data	No data
CHB	328	WT	75	Female	Asian	Never	AD	I	4.245	CNG	1.747	No gain	No data	No data
CHB	330	WT	67	Female	Asian	Never	AD	I	6.586	CNG	2.613	No gain	No data	No data
b) Summary of 45 lung adenocarcinomas with SNP array data
Sample#		Mutations	Age	Sex	Smoking status	Ethnicity	Histology	Stage	% Tumor DNA (SNP array)	KRAS copy# (SNP array)	KRAS AI (SNP array) (>0.2)	EGFR copy# (SNP array)	EGFR AI (SNP array) (>0.2)	Adjusted KRAS copy# (qPCR)	Adjusted EGFR copy# (qPCR)
VC	85060201	mEGFR	-	Female	Smoker	Non-Asian	AD	I	47.1109	Neutral	Imbalance	Gain	None	0.724286	3.89977
VC	85060354	mEGFR	-	Female	Smoker	Asian	AD	II	70.0109	Neutral	Imbalance	Gain	Imbalance	1.88288	3.63641
VC	85050011	mEGFR	-	Female	Never	Asian	AD	II	40.6433	Neutral	None	Gain	Imbalance	2.14024	1.88436
VC	85050022	mEGFR	-	Male	Never	Asian	AD	I	72.5056	Neutral	None	Neutral	None	2.86476	2.63305
VC	85050040	mEGFR	-	Male	Never	Asian	AD	I	26.1141	Neutral	None	Neutral	None	1.36816	1.30689
VC	85050110	mEGFR	-	Female	Never	Asian	AD	II	69.7141	Neutral	None	Gain	Imbalance	1.87807	2.454
VC	85050147	mEGFR	-	Female	Never	Asian	AD	I	50.0921	Neutral	Imbalance	Gain	Imbalance	1.7844	2.6488
VC	85050177	mEGFR	-	Female	Never	Asian	AD	I	93.2865	Neutral	None	Loss	Imbalance	1.53584	3.05857
VC	85060108	mEGFR	-	Male	Smoker	Asian	AD	I	49.6821	Neutral	Imbalance	Gain	None	1.40824	3.30429
VC	85060311	mEGFR	-	Female	Never	Non-Asian	AD	I	54.6044	Neutral	Imbalance	Loss	Imbalance	2.15017	2.42487
VC	85070021	mEGFR	-	Male	Never	Asian	AD	II	62.4636	Neutral	Imbalance	Gain	Imbalance	2.29617	5.21467
VC	85070085	mEGFR	-	Male	Never	Asian	AD	I	64.7226	Neutral	Imbalance	Loss	Imbalance	2.25339	2.42025
VC	85070109	mEGFR	-	Female	Never	Non-Asian	AD	III	56.274	Neutral	None	Neutral	Imbalance	2.64595	3.58155
VC	85070159	mEGFR	-	Female	Never	Asian	AD	III	53.2962	Neutral	Imbalance	Gain	Imbalance	1.21383	8.35974
VC	85050140	mKRAS	-	Male	Smoker	Non-Asian	AD	I	56.9721	Loss	Imbalance	Loss	None	1.38566	3.27255
VC	85060251	mKRAS	-	Male	Smoker	Non-Asian	AD	I	49.5636	Gain	Imbalance	Loss	None	4.17028	3.58382
VC	85060256	mKRAS	-	Female	Smoker	Non-Asian	AD	III	81.3477	Neutral	Imbalance	Neutral	None	1.71439	2.59436
VC	85070053	mKRAS	-	Male	Smoker	Non-Asian	AD	I	51.8069	Neutral	None	Neutral	None	1.68537	1.27616
VC	85070049	mKRAS	-	Female	Smoker	Non-Asian	AD	I	44.7022	Neutral	None	Neutral	None	2.74381	3.47196
VC	85040001	mKRAS	-	Male	Smoker	Non-Asian	AD	I	67.989	Gain	Imbalance	Gain	None	2.64937	1.40137
VC	85040040	mKRAS	-	Male	Smoker	Non-Asian	AD	III	41.5069	Neutral	None	Gain	None	3.4865	2.14696
VC	85050031	mKRAS	-	Female	Smoker	Non-Asian	AD	I	77.6799	Neutral	None	Gain	None	1.93692	1.39495
VC	85050167	mKRAS	-	Female	Smoker	Non-Asian	AD	IV	60.4167	Neutral	None	Neutral	None	1.94455	1.53324
VC	85050172	mKRAS	-	Female	Never	Asian	AD	I	89.4213	Loss	Imbalance	Gain	Imbalance	2.19458	2.14873
VC	85050235	mKRAS	-	Female	Smoker	Non-Asian	AD	I	51.5869	Neutral	Imbalance	Neutral	None	1.2973	1.68209
VC	85050241	mKRAS	-	Female	Never	Asian	AD	I	52.5401	Neutral	Imbalance	Gain	Imbalance	1.72973	1.69737
VC	85060068	mKRAS	-	Female	Smoker	Non-Asian	AD	II	73.0658	Neutral	None	Neutral	None	2.49271	2.43659
VC	85060098	mKRAS	-	Female	Smoker	Non-Asian	AD	I	80.2899	Loss	Imbalance	Neutral	Imbalance	1.7646	1.8194
VC	85060216	mKRAS	-	Female	Smoker	Non-Asian	AD	I	54.1327	Gain	Imbalance	Gain	None	4.47355	3.2728
VC	85060221	mKRAS	-	Female	Smoker	Non-Asian	AD	I	57.584	Neutral	None	Neutral	None	1.967	2.08509
VC	85060241	mKRAS	-	Female	Smoker	Non-Asian	AD	I	85.0169	Neutral	None	Gain	Imbalance	2.07881	2.72574
VC	85060276	mKRAS	-	Female	Smoker	Non-Asian	AD	III	70.8993	Neutral	Imbalance	Neutral	None	1.16078	2.49789
VC	85070017	mKRAS	-	Female	Smoker	Non-Asian	AD	I	64.3501	Neutral	Imbalance	Neutral	None	2.74437	2.02486
VC	85070081	mKRAS	-	Male	Smoker	Non-Asian	AD	I	51.723	Gain	Imbalance	Gain	None	3.5293	2.89129
VC	85070093	mKRAS	-	Male	Smoker	Non-Asian	AD	II	61.488	Neutral	Imbalance	Neutral	Imbalance	2.11222	2.02927
VC	85050207	WT	-	Female	Smoker	Non-Asian	AD	II	50.0613	Neutral	Imbalance	Gain	None	3.04172	3.43224
VC	85060144	WT	-	Male	Smoker	Asian	AD	II	35.0763	Neutral	None	Neutral	Imbalance	2.15395	3.2145
VC	85070069	WT	-	Male	Smoker	Non-Asian	AD	I	62.559	Neutral	Imbalance	Neutral	None	1.28867	1.96643
VC	85040031	WT	-	Male	Smoker	Non-Asian	AD	I	70.7442	Neutral	Imbalance	Gain	Imbalance	2.76473	31.671
VC	85050222	WT	-	Female	Never	Asian	AD	I	55.3646	Neutral	None	Neutral	None	1.3588	2.54367
VC	85060186	WT	-	Female	Smoker	Non-Asian	AD	I	37.9006	Neutral	Imbalance	Gain	None	2.79682	2.60157
VC	85060206	WT	-	Female	Smoker	Non-Asian	AD	I	69.4318	Neutral	Imbalance	Neutral	None	1.71915	2.49401
VC	85060342	WT	-	Female	Never	Non-Asian	AD	I	74.9512	Neutral	Imbalance	Neutral	None	1.98532	1.53303
VC	85060358	WT	-	Female	Smoker	Non-Asian	AD	I	47.9648	Neutral	Imbalance	Neutral	Imbalance	1.779	3.52403
VC	85070061	WT	-	Male	Never	Non-Asian	AD	I	35.5043	Neutral	None	Neutral	None	2.28729	2.52388
c) The association between KRAS and EGFR alterations and clinicopathological factors in 45 lung adenocarcinomas with SNP
Varidates			KRAS mutation					EGFR mutation					KRAS copy number							EGFR copy number							KRAS Allelic Imbalance					EGFR Allelic Imbalance
			mKRAS		WT		P value	mEGFR		WT		P value	Gain		Neutral		Loss		P*	Gain		Neutral		Loss		P*	Positive		Negative		P	Positive		Negative		P
			(n = 21)		(n = 24)			(n = 14)		(n = 31)			(n = 4)		(n = 38)		(n = 3)			(n = 19)		(n = 21)		(n = 5)			(n = 28)		(n = 17)			(n = 18)		(n = 27)
			n	%	n	%		n	%	n	%		n	%	n	%	n	%		n	%	n	%	n	%		n	%	n	%		n	%	n	%
Gender	Male	(n = 16)	7	43.75	9	56.25	NS	5	31.25	11	68.75	NS	3	18.75	12	75	1	6.25	NS	6	37.5	7	43.75	3	18.75	NS	10	62.5	6	37.5	NS	5	31.25	11	68.75	NS
	Female	(n = 29)	14	48.2759	15	51.7241		9	31.0345	20	68.9655		1	3.44828	26	89.6552	2	6.89655		13	44.8276	14	48.2759	2	6.89655		18	62.069	11	37.931		13	44.8276	16	55.1724
Smoking status	Never	(n = 16)	2	12.5	14	87.5	0.0014	11	68.75	5	31.25	0.0001	0	0	15	93.75	1	6.25	NS**	7	43.75	6	37.5	3	18.75	NS**	8	50	8	50	NS**	11	68.75	5	31.25	0.005**
	Ever	(n = 29)	19	65.5172	10	34.4828		3	10.3448	26	89.6552		4	13.7931	23	79.3103	2	6.89655		12	41.3793	15	51.7241	2	6.89655		20	68.9655	9	31.0345		7	24.1379	22	75.8621
	Former	(n = 13)	7	53.8462	6	46.1538		2	15.3846	11	84.6154		3	18.75	12	75	1	6.25		7	43.75	9	56.25	0	0		12	75	4	25		4	25	12	75
	Current	(n = 16)	12	75	4	25		1	6.25	15	93.75		1	7.69231	11	84.6154	1	7.69231		5	38.4615	6	46.1538	2	15.3846		8	61.5385	5	38.4615		3	23.0769	10	76.9231
Ethnicity	Non-Asian	(n = 30)	19	79.1667	5	20.8333	<0.0001	3	12.5	21	87.5	0.0085	4	21.0526	14	73.6842	1	5.26316	0.02	9	60	4	26.6667	2	13.3333	0.09	8	53.3333	7	46.6667	NS	11	73.3333	4	26.6667	0.0029
	Asian	(n = 15)	2	9.52381	19	90.4762		11	52.381	10	47.619		0	0	24	92.3077	2	7.69231		10	33.3333	17	56.6667	3	10		20	66.6667	10	33.3333		7	23.3333	23	76.6667
KRAS mutation	Mutant	(n = 21)	-	-	-	-	-	-	-	-	-	-	4	19.0476	14	66.6667	3	14.2857	0.027	8	38.0952	11	52.381	2	9.52381	0.027	13	61.9048	8	38.0952	NS	5	23.8095	16	76.1905	0.07
	WT	(n = 24)	-	-	-	-		-	-	-	-		0	0	24	100	0	0		11	45.8333	10	41.6667	3	12.5		15	62.5	9	37.5		13	54.1667	11	45.8333
EGFR mutation	Mutant	(n = 14)	-	-	-	-	-	-	-	-	-	-	0	0	14	100	0	0	NS	8	57.1429	3	21.4286	3	21.4286	0.08	8	57.1429	6	42.8571	NS	10	71.4286	4	28.5714	0.0075
	WT	(n = 31)	-	-	-	-		-	-	-	-		4	12.9032	24	77.4194	3	9.67742		11	35.4839	18	58.0645	2	6.45161		20	64.5161	11	35.4839		8	25.8065	23	74.1935
d) Summary of 60 colorectal cancer tumors
Sample#		Mutations	Age	Sex	Ethnicity	Smoking status	Historogy	KRAS copy#	KRAS CNG (>3.0)	PIK3CA copy#	PIK3CA CNG (>3.0)	BRAF copy#	BRAF CNG (>3.0)
UTC	10	WT	57	Female	Hispanic	-	-	3.18097	CNG	2.43202	No gain	2.2906	No gain
UTC	100	BRAF	58	Male	African American	-	-	1.20161	No gain	1.67623	No gain	2.80229	No gain
UTC	102	KRAS	71	Male	Hispanic	-	-	0.934499	No gain	1.51781	No gain	1.62099	No gain
UTC	104	KRAS	67	Male	African American	-	-	0.791935	No gain	1.83052	No gain	1.90361	No gain
UTC	106	KRAS	50	Male	Caucasian	-	-	3.76527	CNG	5.40397	CNG	5.13841	CNG
UTC	108	KRAS	72	Male	Caucasian	-	-	1.39184	No gain	2.54339	No gain	2.50874	No gain
UTC	110	KRAS	43	Male	African American	-	-	0.811604	No gain	1.55857	No gain	3.36689	CNG
UTC	112	PIK3CA	62	Male	African American	-	-	1.29149	No gain	1.99122	No gain	2.2092	No gain
UTC	114	WT	71	Female	Hispanic	-	-	2.77519	No gain	4.16137	CNG	4.13617	CNG
UTC	116	KRAS	75	Female	Hispanic	-	-	1.48927	No gain	2.0269	No gain	2.15764	No gain
UTC	118	KRAS	64	Male	African American	-	-	0.911535	No gain	1.6939	No gain	1.51911	No gain
UTC	12	WT	72	Male	African American	-	-	2.98378	No gain	2.66534	No gain	2.23901	No gain
UTC	120	KRAS, PIK3CA	63	Female	Caucasian	-	-	0.836231	No gain	1.71087	No gain	2.42261	No gain
UTC	14	WT	61	Male	African American	-	-	1.43697	No gain	0.802717	No gain	1.08741	No gain
UTC	16	KRAS	68	Male	Caucasian	-	-	3.10025	CNG	2.86126	No gain	3.46497	CNG
UTC	18	WT	61	Female	Caucasian	-	-	2.00735	No gain	1.51803	No gain	1.36707	No gain
UTC	2	WT	63	Male	African American	-	-	2.57399	No gain	2.37507	No gain	1.93351	No gain
UTC	20	KRAS	56	Female	African American	-	-	2.12505	No gain	2.0036	No gain	2.5826	No gain
UTC	22	BRAF	57	Female	Hispanic	-	-	1.48858	No gain	1.97926	No gain	2.38604	No gain
UTC	24	KRAS, PIK3CA	64	Male	Hispanic	-	-	2.19575	No gain	2.12072	No gain	2.33694	No gain
UTC	26	KRAS	72	Female	Caucasian	-	-	1.80462	No gain	1.60788	No gain	1.20526	No gain
UTC	28	KRAS	56	Male	Caucasian	-	-	3.96794	CNG	3.03134	CNG	1.8765	No gain
UTC	30	KRAS	48	Male	Hispanic	-	-	2.02709	No gain	1.54765	No gain	1.62093	No gain
UTC	32	KRAS	52	Female	Caucasian	-	-	1.52395	No gain	1.3827	No gain	1.09257	No gain
UTC	34	WT	85	Male	Caucasian	-	-	2.83991	No gain	2.46665	No gain	2.11491	No gain
UTC	36	WT	62	Male	African American	-	-	1.81215	No gain	1.64926	No gain	1.97063	No gain
UTC	38	KRAS	67	Female	African American	-	-	5.68829	CNG	5.76822	CNG	5.22799	CNG
UTC	4	KRAS	57	Female	African American	-	-	1.65062	No gain	1.89824	No gain	1.81796	No gain
UTC	40	KRAS	70	Female	African American	-	-	3.67797	CNG	3.38905	CNG	3.10052	CNG
UTC	42	WT	55	Female	African American	-	-	1.38158	No gain	0.748264	No gain	1.21164	No gain
UTC	44	WT	50	Female	African American	-	-	1.171	No gain	0.936652	No gain	1.41273	No gain
UTC	46	KRAS	65	Male	African American	-	-	2.25704	No gain	2.48312	No gain	2.15025	No gain
UTC	48	KRAS	60	Female	Caucasian	-	-	0.957049	No gain	0.883079	No gain	0.761648	No gain
UTC	50	WT	51	Female	African American	-	-	1.29163	No gain	1.28858	No gain	1.07055	No gain
UTC	52	KRAS	71	Male	Caucasian	-	-	0.828044	No gain	0.854073	No gain	1.64466	No gain
UTC	54	PIK3CA	46	Male	Caucasian	-	-	1.77934	No gain	1.1862	No gain	1.46287	No gain
UTC	56	WT	44	Male	Hispanic	-	-	1.17108	No gain	1.36137	No gain	0.816012	No gain
UTC	58	WT	58	Female	African American	-	-	1.21896	No gain	0.938337	No gain	0.866219	No gain
UTC	6	KRAS	88	Female	Caucasian	-	-	2.16001	No gain	2.31766	No gain	1.7302	No gain
UTC	60	WT	69	Female	Caucasian	-	-	1.27757	No gain	0.954561	No gain	0.811765	No gain
UTC	62	WT	56	Female	African American	-	-	2.46788	No gain	3.92781	CNG	2.62482	No gain
UTC	64	KRAS	53	Male	Caucasian	-	-	2.15367	No gain	3.69434	CNG	1.85951	No gain
UTC	66	KRAS	76	Female	Caucasian	-	-	2.02432	No gain	2.99854	CNG	2.40181	No gain
UTC	68	WT	64	Female	Caucasian	-	-	4.18283	CNG	5.91507	CNG	3.15708	CNG
UTC	70	WT	46	Male	Caucasian	-	-	1.2963	No gain	0.978847	No gain	1.80733	No gain
UTC	72	BRAF	50	Female	Caucasian	-	-	1.50216	No gain	2.28411	No gain	1.36059	No gain
UTC	74	KRAS	70	Female	Caucasian	-	-	1.57488	No gain	2.4755	No gain	2.14239	No gain
UTC	76	BRAF	60	Female	Caucasian	-	-	3.21946	CNG	3.26112	CNG	4.24287	CNG
UTC	78	KRAS	76	Female	Caucasian	-	-	2.70085	No gain	3.43489	CNG	2.32772	No gain
UTC	8	KRAS, PIK3CA	61	Female	African American	-	-	2.88938	No gain	2.49779	No gain	2.28158	No gain
UTC	80	KRAS	45	Female	Caucasian	-	-	1.60858	No gain	3.03904	CNG	2.08336	No gain
UTC	82	WT	69	Male	Hispanic	-	-	1.67607	No gain	2.49456	No gain	1.87097	No gain
UTC	84	KRAS	72	Male	African American	-	-	2.74851	No gain	4.90904	CNG	2.77363	No gain
UTC	86	BRAF	42	Female	African American	-	-	1.23727	No gain	2.02684	No gain	1.7896	No gain
UTC	88	WT	unknown	unknown	unknown	-	-	1.40376	No gain	2.53305	No gain	1.57782	No gain
UTC	90	WT	78	Female	Caucasian	-	-	1.83588	No gain	3.07744	CNG	1.8702	No gain
UTC	92	WT	49	Male	African American	-	-	1.34894	No gain	1.49973	No gain	1.38507	No gain
UTC	94	KRAS	68	Female	Caucasian	-	-	1.48058	No gain	2.39175	No gain	3.32097	CNG
UTC	96	BRAF	41	Male	Caucasian	-	-	1.78432	No gain	2.58974	No gain	2.80144	No gain
UTC	98	KRAS	unknown	unknown	unknown	-	-	5.38687	CNG	2.96875	No gain	2.85193	No gain
