# Supplementary material for: Oncogene Mutations, Copy Number Gains and Mutant Allele Specific Imbalance (MASI) Frequently Occur Together in Tumor Cells
Source: PLoS One. 2009 Oct 14;4(10):e7464. doi: 10.1371/journal.pone.0007464 (PMC2757721; doi:10.1371/journal.pone.0007464)
Supplement: Table S4 — The accuracy of proportion of mutant allele (mA%) of direct sequencing was evaluated by 14 kinds of plasmids mixture experiment. We mixed mutant plasmid with corresponding wild type plasmid at various ratios (5 to 7 points) and amplified the mixed plasmid as a template of PCR. PCR products were directly sequenced and the mA% were determined by measurement of sequeincing electropherograms. Finally, we confirmed the linearity between the actual mixed proportion of mutant and wild type plasmids and mA% detected by direct sequencing. The results of the sequencing method were highly concordant with the actual mixture percentage of mutant and wild type plasmids in all 24 trend lines for four genes tested (R2 value>0.95). (0.02 MB XLS) [file pone.0007464.s004.xls]

## Sheet: Sup table4
Table S4) The accuracy of mA% by direct sequencing (14 kinds of plasmids mixture experiment)
Gene	Mutation pattern		Reading direction	mA%
				Trend lines	R^2 value
KRAS	G12C, 34G<T	GGT to TGT	Forward	y = 0.9837x - 1.39	R² = 0.9975
			Reverse	y = 0.9917x - 2.7397	R² = 0.9957
	G12R, 34G<C	GGT to CGT	Forward	y = 1.0285x + 0.2031	R² = 0.9978
			Reverse	y = 1.0471x - 3.9355	R² = 0.996
	G12D, 35G<A	GGT to GAT	Forward	y = 0.9927x + 0.9179	R² = 0.999
			Reverse	y = 0.9915x - 3.8671	R² = 0.9914
	G12A, 35G<C	GGT to GCT	Forward	y = 0.9906x + 0.0298	R² = 0.9997
			Reverse	y = 0.9681x - 7.8772	R² = 0.9571
	G12V, 35G<T	GGT to GTT	Forward	y = 1.0301x - 0.9412	R² = 0.999
			Reverse	y = 1.038x - 2.2592	R² = 0.9977
	G12F, 34G<T, 35G<T	GTT to TTT	Forward (mean of two mutant waves)	y = 1.0362x + 0.5069	R² = 0.9965
			Reverse (mean of two mutant waves)	y = 1.0581x - 6.2143	R² = 0.9916
	G13C, 37G<T	GGC to TGC	Forward	y = 1.0499x - 5.104	R² = 0.9943
			Reverse	y = 1.0581x - 6.2143	R² = 0.9916
	G13D, 38G<A	GGC to GAC	Forward	y = 1.0409x + 2.0396	R² = 0.9905
			Reverse	y = 1.0539x - 1.8938	R² = 0.9969
	Q61H, 183 A<C	CTT to CTA	Forward	y = 0.9885x + 5.0364	R² = 0.9903
			Reverse	no data	no data
EGFR	E746-S752 del, I ins 2235-2252 del, 2254T>A, 2255C>T	2235-2252 del, 2254T>A, 2255C>T	Forward (mean of fivemutant waves)	y = 0.9644x + 4.2399	R² = 0.9959
			Reverse (mean of five mutant waves)	y = 0.9487x + 3.6751	R² = 0.9963
	L858R, 2573T<G	CTG to CGG	Forward	y = 1.0398x - 3.2323	R² = 0.9972
			Reverse	y = 0.9652x + 9.3793	R² = 0.9772
BRAF	V600F, 1799 T>A	GTG to GAG	Forward	y = 0.9867x + 3.6523	R² = 0.9972
			Reverse	no data	no data
PIK3CA	E545K, 1633 G>A	GAG to AAG	Forward	y = 0.958x + 1.3611	R² = 0.9937
			Reverse	no data	no data
	H1047R, 3140 A>G	CAT to CGT	Forward	y = 1.0007x - 2.2755	R² = 0.9945
			Reverse	no data	no data
