# Supplementary material for: Oncogene Mutations, Copy Number Gains and Mutant Allele Specific Imbalance (MASI) Frequently Occur Together in Tumor Cells
Source: PLoS One. 2009 Oct 14;4(10):e7464. doi: 10.1371/journal.pone.0007464 (PMC2757721; doi:10.1371/journal.pone.0007464)
Supplement: Table S6 — CRC, colorectal cancer; PAC, pancreatic cancer; MASI, mutant allele specific imbalance; UPD, uniparental disomy; CNG, copy number gain; *, limited to 45 lung adenocarcinomas with SNP data; **, because SNP array can not distinguish between MASI and reverse MASI and because incidence of reverse MASI in cell lines is low, we defined tumors harboring allelic imbalance with CNG as MASI with CNG. (0.02 MB XLS) [file pone.0007464.s006.xls]

## Sheet: Sheet1
Table S6) Allele imbalance of EGFR pathway genes in mutant cases
Subsets			Lung cancer			CRC		PAC
			Mutant cell lines	Mutant tumors*		Mutant cell lines		Mutant cell lines
			% (n / total)	% (n / total)		% (n / total)		% (n / total)
KRAS AI	Total		65% (17/26)	62% (13/21)		33% (4/12)		57% (4/7)
	UPD		53% (9/17)	69% (9/13)		0% (0/4)		75% (3/4)
	MASI with CNG		47% (8/17)	31% (4/13)**		100% (4/4)		25% (1/4)
EGFR AI	Total		80% (8/10)	71% (10/14)		-		-
	UPD		0% (0/8)	40% (4/10)		-		-
	MASI with CNG		87% (7/8)	60% (6/10)**		-		-
	reverse MASI		13% (1/8)	-		-		-
BRAF AI	Total		20% (1/5)	-		67% (2/3)		-
	UPD		100% (1/1)	-		0% (0/2)		-
	MASI with CNG		0% (0/1)	-		100% (2/2)		-
PIK3CA AI	Total		17% (1/6)	-		0% (0/6)		-
	UPD		0% (0/1)	-		- (0/0)		-
	MASI with CNG		100% (1/1)	-		- (0/0)		-
