# Supplementary material for: Oncogene Mutations, Copy Number Gains and Mutant Allele Specific Imbalance (MASI) Frequently Occur Together in Tumor Cells
Source: PLoS One. 2009 Oct 14;4(10):e7464. doi: 10.1371/journal.pone.0007464 (PMC2757721; doi:10.1371/journal.pone.0007464)
Supplement: Table S7 — All other 35 cell lines tested (except for 3 EGFR or HER2 copy number gain cell lines) were resistant for gefitinib (IC50>10 mM)(Gandhi et al: PLoS ONE 4: e4576) (0.03 MB XLS) [file pone.0007464.s007.xls]

## Sheet: Sup table7
Table S7. EGFR MASI and gefitinib sensitivity
Cell lines	EGFR mutations		EGFR copy number	% Mut	MASI status	Gefitinib IC50 (mM)	Sensitivity status
	Activating	Second
HCC0827	ex19 del.	-	36.898	94.8968	complete MASI	0.04	Sensitive
NCI-H3255	L858R	-	22.639	90.4682	complete MASI	0.09	Sensitive
PC-9	ex19 del.	-	4.785	87.0632	partial MASI	0.03	Sensitive
HCC2279	ex19 del.	-	4.558	71.9289	partial MASI	0.05	Sensitive
HCC2935	ex19 del.	-	2.817	49.7405	Balanced	0.11	Sensitive
HCC4006	ex19 del.	-	4.72	81.3061	partial MASI	0.23	Sensitive
HCC4011	L858R	-	10.312	87.0461	partial MASI	0.6	Sensitive
NCI-H0820	ex19 del.	T790M	3.053	19.5	reverse MASI	3	Intermediate
NCI-H1650	ex19 del.	(PTEN del)	2.974	66.4994	Balanced	11.7	Resistant
NCI-H1975	L858R	T790M	3.084	78.5	partial MASI	25	Resistant
